# Supplementary material for: Abf1 Is an Essential Protein That Participates in Cell Cycle Progression and Subtelomeric Silencing in Candida glabrata
Source: J Fungi (Basel). 2021 Nov 25;7(12):1005. doi: 10.3390/jof7121005 (PMC8708972; doi:10.3390/jof7121005)
Supplement: Supplementary file 1 [file jof-07-01005-s001.zip]

Archive with 1 entries (1 files):
- jof-1447860-supplementary.pdf
